# Supplementary material for: Induction of Defense Responses and Partial Control of Powdery Mildew and Gray Mold in Vitis vinifera cv. Chardonnay by Pseudomonas protegens-Based Formulations
Source: Plants (Basel). 2026 Apr 30;15(9):1371. doi: 10.3390/plants15091371 (PMC13164928; doi:10.3390/plants15091371)
Supplement: Supplementary file 1 [file plants-15-01371-s001.zip]

Archive with 1 entries (1 files):
- plants-4232808-supplementary.pdf
